# Supplementary material for: Behavioral and biological alterations following transplantation of ASD-associated gut microbiota in mice
Source: PeerJ. 2026 Mar 24;14:e20951. doi: 10.7717/peerj.20951 (PMC13024247; doi:10.7717/peerj.20951)
Supplement: Supplemental Information 2 [file peerj-14-20951-s002.xlsx]

## Sheet: FMT Donor Information
Group	Subject ID	Gender	Age (months)	Weight (kg)	Maternal age at delivery (years)	Gestational age (weeks)	Birth weight (g)	CARS
ASD	A1	Male	38	14.5	25	38	2900g	36
	A2	Male	49	15.6	38	39	3500g	37
	A3	Male	39	14.8	29	39	3750g	35
	A4	Male	62	18.2	27	40	3400g	36
	A5	Male	51	15.8	25	37	3300g	36
TD	C1	Male	36	14.6	26	39	3000g	18
	C2	Male	48	15.7	35	39	3450g	15
	C3	Male	41	15	30	40	3650g	19
	C4	Male	7	18.1	28	38	3550g	13
	C5	Male	50	15.6	26	38	3400g	16
