# Supplementary material for: Behavioral and biological alterations following transplantation of ASD-associated gut microbiota in mice
Source: PeerJ. 2026 Mar 24;14:e20951. doi: 10.7717/peerj.20951 (PMC13024247; doi:10.7717/peerj.20951)
Supplement: Supplemental Information 4 [file peerj-14-20951-s004.xlsx]

## Sheet: Open Field Test 
	Behavioral Measurement	Abbreviation	Unit	Shapiro-Wilk test(P)		Homogeneity of Variance Test(P)	Degrees of freedom	Descriptive Statistics (TD-FMT)		Descriptive Statistics (ASD-FMT)		Statistical Inference (P)
				TD-FMT	ASD-FMT	F test to compare variances	n	Mean ± SEM	Median, IQR	Mean ± SEM	Median, IQR	Unpaired t test	Welch's t-test	Mann-Whitney U test
1	Total distance traveled	TDT	cm	0.1517	0.5929	0.9750	14	2453±168.3		1668±170.4		0.0055 **
2	Average velocity	AvgV	cm/s	0.1516	0.5926	0.9747	14	8.179±0.5610		5.559±0.5680		0.0055 **
3	Ambulatory episodes	AE	counts	0.0148*	0.5272				4.5 ,5.75		13.5 ,14.25			0.0294 *
4	Immobility time	ImmT	s	0.3577	0.0127*				3.40 ,3.99		7.32 ,17.01			0.0695 ns
5	Center distance traveled	CDT	cm	0.5786	0.9669	0.5788	14	401.8±27.63		146.4±34.37		＜0.0001****
6	Time in center zone	TCZ	s	0.2968	0.8251	0.0705	14	30.36±4.918		12.33±2.353		0.0052 **
7	Average velocity in center	AvgV-C	cm/s	0.3698	0.1346	0.5223	14	15.60±2.201		11.62±1.711		0.1757 ns
8	Peripheral distance traveled	PDT	cm	0.0474*	0.7694				2045 ,408		1480 ,526			0.0379 *
9	Time in peripheral zone	TPZ	s	0.2959	0.8251	0.0702	14	269.6±4.922		287.7±2.353		0.0052 **
10	Average velocity in periphery	AvgV-P	cm/s	0.0581	0.6418	0.9761	14	7.582±0.5176		5.302±0.5237		0.0079 **
11	Immobility time in periphery	ImmT-P	s	0.7142	0.0127*				2.440 ,3.42		6.360 ,17.01			0.0695 ns
12	Ambulatory time in periphery	AmbT-P	s	0.0851	0.5805	0.3175	14	267.0±4.968		277.2±3.342				0.1123 ns
13	Rearing duration	RD	s	0.9015	0.0583	0.8039	14	112.4±12.89		137.9±14.21		0.2044 ns
14	Rearing frequency	RF	counts	0.9563	0.1288	0.4970	14	69.13±3.843		68.38±5.021		0.9073 ns

## Sheet: Three-Chamber Test (S1-left )
	Behavioral Measurement	Abbreviation	Unit	Shapiro-Wilk test(P)		Homogeneity of Variance Test(P)	Degrees of freedom	Descriptive Statistics (TD-FMT)		Descriptive Statistics (ASD-FMT)		Statistical Inference (P)
				TD-FMT	ASD-FMT	F test to compare variances	n	Mean ± SEM	Median, IQR	Mean ± SEM	Median, IQR	Unpaired t test	Welch's t-test	Mann-Whitney U test
1	Total distance traveled	TDT	cm	0.1185	0.6645	0.6327	14	2693±162.3		2454±195.8		0.3637 ns
2	Approaches to left cage	S1_AE	counts	0.1491	0.1718	0.1029	14	38.00±3.669		14.25±1.897		<0.0001 ****
3	Interaction time with left cage	S1_IT	s	0.2873	0.0574	0.1241	14	84.04±11.25		36.80±6.055		0.0024 **
4	Approaches to right cage	S2_AE	counts	0.0597	0.6827	0.4113	14	26.38±3.212		28.00±2.322		0.6880 ns
5	Interaction time with right cage	S2_IT	s	0.9716	0.0020*				74.82, 62.32		69.94, 23.17			0.9591 ns
6	Time in left chamber	T_LC	s	0.6394	0.8376	0.4632	14	271.7±14.20		205.4±18.97		0.0143 *
7	Time in right chamber	T_RC	s	0.9430	0.3632	0.5963	14	207.5±17.40		305.0±21.42		0.0033 **
8	Time in center chamber	T_CC	s	0.1612	0.3669	0.1244	14	87.75±13.16		73.69±7.082		0.3627 ns
9	Distance in left chamber	D_LC	cm	0.3327	0.0837	0.2603	14	1131±54.74		867.6±85.66		0.0215 *
10	Distance in right chamber	D_RC	cm	0.5397	0.6353	0.7985	14	952.6±90.76		1096±82.12		0.2622 ns
11	Distance in center chamber	D_CC	cm	0.0488*	0.8153				523.6, 247		508.2, 231.6			0.2345 ns
12	% Time in left chamber	%T_LC	%	0.6408	0.8381	0.4638	14	45.28±2.368		34.23±3.161		0.0142 *
13	% Time in right chamber	%T_RC	%	0.9426	0.3627	0.5959	14	34.58±2.899		50.83±3.570		0.0033 **
14	% Time in center chamber	%T_CC	%	0.1611	0.3665	0.1240	14	14.63±2.193		12.28±1.180		0.3626 ns
15	% Distance in left chamber	%D_LC	%	0.1773	0.9025	0.1975	14	42.63±2.495		34.94±1.490		0.0192 *
16	% Distance in right chamber	%D_RC	%	0.4972	0.7514	0.5872	14	35.09±2.149		45.12±1.736		0.0027 **
17	% Distance in center chamber	%D_CC	%	0.0588	0.2202	0.6508	14	22.29±1.405		19.94±1.176		0.2202 ns
18	Social Preference Index	SPI		0.4388	0.8049	0.3718	14	0.36±0.054		-0.3513±0.077		<0.0001 ****

## Sheet: Three-Chamber Test (S1+ S2)
	Behavioral Measurement	Abbreviation	Unit	Shapiro-Wilk test(P)		Homogeneity of Variance Test(P)	Degrees of freedom	Descriptive Statistics (TD-FMT)		Descriptive Statistics (ASD-FMT)		Statistical Inference (P)
				TD-FMT	ASD-FMT	F test to compare variances	n	Mean ± SEM	Median, IQR	Mean ± SEM	Median, IQR	Unpaired t test	Welch's t-test	Mann-Whitney U test
1	Total distance traveled	TDT	cm	0.9010	0.2922	0.4183	14	3015±183.3		2556±252.3		0.1637 ns
2	Approaches to left cage	S1_AE	counts	0.1711	0.0729	0.7904	14	13.63±3.017		26.00±3.349		0.0158 *
3	Interaction time with left cage	S1_IT	s	0.0032*	0.1770				21.78, 23.22		80.50, 61.75			0.0070 **
4	Approaches to right cage	S2_AE	counts	0.2985	0.0151*				36.00, 9.75		22.50, 15.00			0.0261 *
5	Interaction time with right cage	S2_IT	s	0.0704	0.9498	0.8593	14	96.91±11.20		92.29±10.45		0.7677 ns
6	Time in left chamber	T_LC	s	0.4613	0.9742	0.0452*	14	174.7±8.808		220.7±20.07			0.0281 *
7	Time in right chamber	T_RC	s	0.5650	0.4072	0.6047	14	302.3±15.49		253.8±18.98		0.0679 ns
8	Time in center chamber	T_CC	s	0.6591	0.0251*				95.42, 25.91		71.58, 28.60			0.0499 *
9	Distance in left chamber	D_LC	cm	0.5095	0.8033	0.8593	14	840.2±68.96		970.4±73.92		0.2186 ns
10	Distance in right chamber	D_RC	cm	0.2997	0.2103	0.3513	14	1430±82.76		995.3±119.7		0.0099 **
11	Distance in center chamber	D_CC	cm	0.0824	0.1554	0.1539	14	745.1±55.26		590.7±97.95		0.1916 ns
12	% Time in left chamber	%T_LC	%	0.4614	0.9745	0.0456 *	14	29.12±1.468		36.79±3.340		0.0630 ns
13	% Time in right chamber	%T_RC	%	0.5641	0.3990	0.5997	14	50.38±2.582		42.32±3.173		0.0689 ns
14	% Time in center chamber	%T_CC	%	0.6597	0.0256*				15.90, 4.33		11.93, 4.77			0.0499 *
15	% Distance in left chamber	%D_LC	%	0.1690	0.1745	0.0504	14	27.66±0.9506			38.85±2.121	0.0003 ***
16	% Distance in right chamber	%D_RC	%	0.3734	0.9685	0.2700	14	47.62±1.286		38.77±1.994		0.0022 **
17	% Distance in center chamber	%D_CC	%	0.7969	0.4275	0.1414	14	24.73±0.9722		22.38±1.756		0.2622 ns
18	Social Discrimination Index	SDI		0.0297*	0.0501				0.5731, 0.1764		0.2206, 0.5133			0.0011 **

## Sheet: SAT (Y-maze)
	Behavioral Measurement	Abbreviation	Shapiro-Wilk test(P)		Homogeneity of Variance Test(P)	Degrees of freedom	Descriptive Statistics (TD-FMT)		Descriptive Statistics (ASD-FMT)		Statistical Inference (P)
			TD-FMT	ASD-FMT	F test to compare variances	n	Mean ± SEM	Median, IQR	Mean ± SEM	Median, IQR	Unpaired t test	Welch's t-test	Mann-Whitney U test
1	Total arm entries	TAE	0.1496	0.1826	0.1497	14	14.75±1.292		16.25±2.305		0.5792 ns
2	Alternation number	AltN	0.0079*	0.0961				6 ,1.50		3.5 ,3.50			0.1310 ns
3	Alternation rate (%)	SAR (%)	0.4100	0.6505	0.2348	14	44.10±1.456		29.66±2.338		0.0001 ***

## Sheet: Morris Water Maze 
	Behavioral Measurement	Abbreviation	Unit	Shapiro-Wilk test(P)		Homogeneity of Variance Test(P)	Degrees of freedom	Descriptive Statistics (TD-FMT)		Descriptive Statistics (ASD-FMT)		Statistical Inference (P)
				TD-FMT	ASD-FMT	F test to compare variances	n	Mean ± SEM	Median, IQR	Mean ± SEM	Median, IQR	Unpaired t test	Welch's t-test	Mann-Whitney U test
1	Escape latency	EL	s	0.2461	0.0064*				8.800 ,5.15		21.50 ,32.82			0.0002 ***
2	Heading angle	HA	°	0.1617	0.6119	0.1821	14	3.450±0.7890		5.175±1.346		0.2875 ns
3	Total path length	TPL	cm	0.9515	0.6518	0.2954	14	3233±100.5		3028±66.34		0.1109 ns
4	Time in peripheral annulus	AnnT-P	s	0.0820	0.2526	0.3004	14	57.81±3.600		67.94±2.387		0.0343 *
5	% Time in peripheral annulus	%AnnT-P	%	0.0983	0.0654	0.4226	14	52.08±3.109		60.99±2.265		0.0362 *
6	Distance in peripheral annulus	AnnD-P	cm	0.5091	0.8152	0.3509	14	1311±120.6		1586±83.38		0.0811 ns
7	% Distance in peripheral annulus	%AnnD-P	%	0.5954	0.8735	0.5100	14	44.88±3.429		55.06±2.646		0.0338 *
8	Entries to peripheral annulus	AnnE-P		0.6798	0.2308	0.9710	14	16.75±0.9774		16.00±0.9636		0.5934 ns
9	Time in inner annulus	AnnT-I	s	0.2736	0.9522	0.3756	14	9.788±2.026		10.83±1.427		0.6818 ns
10	% Time in inner annulus	%AnnT-I	%	0.3107	0.9385	0.3485	14	8.788±1.802		9.675±1.244		0.6914 ns
11	Distance in inner annulus	AnnD-I	cm	0.5198	0.6520	0.2496	14	396.9±72.24		388.2±45.68		0.9208 ns
12	% Distance in inner annulus	%AnnD-I	%	0.7557	0.3751	0.3724	14	13.53±2.224		13.46±1.563		0.9820 ns
13	Entries to inner annulus	AnnE-I		0.5323	0.5214	0.1549	14	7.750±1.449		8.250±0.8183		0.7682 ns
14	% Entries to inner annulus	%AnnE-I	%	0.5995	0.0339*				16.55 ,10.08		20.05 ,6.92			0.2239 ns
15	Time in middle annulus	AnnT-M	s	0.5165	0.9383	0.6054	14	43.28±3.472		32.65±2.834		0.0327 *
16	% Time in middle annulus	%AnnT-M	%	0.4864	0.9565	0.5479	14	39.13±3.268		29.33±2.580		0.0337 *
17	Distance in middle annulus	AnnD-M	cm	0.7240	0.4791	0.7986	14	1195±71.33		905.5±78.83		0.0165 *
18	% Distance in middle annulus	%AnnD-M	%	0.4807	0.7344	0.7335	14	41.59±3.159		31.46±2.764		0.0302 *
19	Entries to middle annulus	AnnE-M		0.4965	0.5249	0.7185	14	20.88±1.172		20.00±1.350		0.6320 ns
20	% Entries to middle annulus	%AnnE-M	%	0.2366	0.9664	0.4249	14	46.29±0.6744		45.15±0.9241		0.3369 ns
15	Time in quadrant 1	T-Q1	s	0.2205	0.4682	0.2331	14	48.80±2.424		38.11±3.899		0.0354 *
16	% Time in quadrant 1	%T-Q1	%	0.1796	0.5212	0.3212	14	44.08±2.351		34.20±3.484		0.0340 *
17	Distance in quadrant 1	D-Q1	cm	0.873	0.1253	0.0784	14	1471±59.01		1156±120.7		0.0345 *
18	% Distance in quadrant 1	%D-Q1	%	0.7739	0.4044	0.5224	14	50.98±2.500		39.73±3.216		0.0153 *
19	Entries to quadrant 1	E-Q1		0.4726	0.7705	0.6006	14	11.25±0.8609		10.25±0.7008		0.3829 ns
20	% Entries to quadrant 1	%E-Q1	%	0.3075	0.2248	0.5889	14	35.60±1.378		32.01±1.704		0.1239 ns
21	Time in target platform zone	TP-T	s	0.0708	0.6246	0.0476*	14	3.550±0.6861		1.463±0.3041			0.0200 *
22	Distance in target platform zone	TP-D	cm	0.5690	0.6055	0.0484*	14	1127±172.0		361.4±76.49			0.0024 **
23	Platform crossings	PC		0.4253	0.1953	0.0106*	14	7.000±1.414		3.125±0.4795			0.0301 *
24	Time in effective zone	TEZ	s	0.0290*	0.4864				5.400 ,6.155		3.500 ,1.875			0.0104 *
25	Distance in effective zone	DEZ	cm	0.6068	0.9925	0.0375*	14	219.4±30.98		114.2±13.13			0.0115 *
26	Entries to effective zone	EEZ		0.4903	0.0411*				9.500 ,5.5		6.500 ,2			0.0009 ***
